# Supplementary material for: The Reliability and Validity of Liu´s Self-Report Questionnaire for Screening Putative Pre-Psychotic States (BQSPS) in Adolescents
Source: PLoS One. 2016 Dec 14;11(12):e0167982. doi: 10.1371/journal.pone.0167982 (PMC5156383; doi:10.1371/journal.pone.0167982)
Supplement: S2 File — (XLSX) [file pone.0167982.s002.xlsx]

## Sheet: SEM
CLUSTER	Gender	Age	LIU_01	LIU_02	LIU_03	LIU_04	LIU_05	LIU_06	LIU_07	LIU_08	LIU_09	LIU_10	LIU_11	LIU_12	LIU_13	LIU_14	LIU_15	SUI_01	SUI_02	SUI_03	SUI_04	SUI_05
1	0	18	3	3	2	2	1	4	3	3	3	2	2	2	2	1	1	3	2	1	2	1
1	1	17	4	1	1	1	1	5	2	2	1	5	1	5	2	5	1	1	1	1	1	1
1	1	17	2	2	5	5	2	5	4	5	5	2	2	2	4	4	3	1	2	2	1	2
1	1	18	3	1	2	1	3	5	3	4	2	1	2	2	1	2	1	1	2	2	1	2
1	1	18	3	4	3	2	3	3	5	3	5	3	3	3	1	2	1	1	1	1	1	1
1	1	18	4	3	5	3	1	3	3	3	5	4	2	4	2	2	2	2	1	1	2	1
1	1	18	2	2	3	3	2	4	5	3	4	2	2	1	2	3	5	1	5	5	5	1
1	1	17	1	2	2	1	2	5	2	2	1	3	2	1	1	1	2	4	4	4	5	3
1	1	18	1	3	2	1	2	4	4	2	2	2	2	1	3	4	2	2	1	1	1	1
1	1	17	3	2	2	2	3	4	5	5	2	2	2	1	2	3	2	2	2	1	1	1
1	1	18	1	1	1	2	1	5	3	2	1	2	1	2	1	1	1	2	1	1	1	1
1	1	18	2	1	1	1	3	3	4	3	4	2	2	1	1	2	1	1	1	1	1	1
1	1	18	2	1	1	1	1	4	2	1	1	2	1	1	3	2	1	1	2	2	3	1
1	1	18	2	3	1	1	2	2	3	4	2	1	1	1	2	2	1	5	5	5	1	2
1	1	18	4	4	3	2	5	4	5	5	2	2	3	3	4	4	5	3	4	1	2	1
1	0	17	2	2	1	2	2	2	4	3	2	3	2	1	1	3	5	1	2	1	2	1
1	1	17	2	2	1	1	2	4	4	3	2	2	2	1	1	1	1	1	1	1	1	1
1	1	17	2	3	2	2	2	4	3	2	2	5	2	2	1	4	3	1	4	4	2	2
1	1	18	3	1	3	1	2	1	5	5	4	2	3	2	1	2	1	3	3	3	2	1
1	1	17	3	5	4	4	5	5	5	5	5	5	5	5	5	4	5	1	3	2	1	1
1	1	17	2	3	2	1	3	2	2	3	3	2	1	2	2	3	2	1	1	1	1	1
1	1	18	2	1	2	3	4	3	3	2	4	3	2	2	3	3	2	1	1	1	1	1
1	1	18	1	1	2	2	2	4	3	1	2	3	1	1	2	3	2	2	2	1	1	1
1	1	18	2	3	2	2	3	4	4	3	2	2	2	2	3	3	1	3	2	3	1	1
1	1	18	2	4	1	4	5	4	5	4	2	2	5	3	3	2	1	1	2	1	2	1
1	1	17	1	3	2	2	3	5	3	4	3	1	3	2	1	1	1	1	1	1	1	1
1	1	18	2	3	3	3	2	5	5	2	3	3	2	3	2	3	1	3	2	1	1	1
1	1	17	2	3	3	3	3	4	5	4	3	2	2	2	3	3	1	2	1	1	1	1
1	1	18	2	2	2	3	2	5	3	3	3	2	2	1	1	4	1	1	1	1	2	1
1	1	18	2	2	2	1	3	4	3	4	3	2	1	1	2	2	1	1	1	1	1	1
1	1	18	2	1	2	2	1	4	3	3	2	2	1	1	2	3	1	2	4	3	2	1
1	1	18	2	1	1	1	2	3	2	1	5	2	1	1	1	3	1	1	1	1	1	1
1	1	17	2	2	2	1	2	3	3	4	3	2	1	2	1	1	1	1	1	1	1	1
1	1	18	3	3	3	2	3	4	5	4	1	2	2	3	2	3	1	1	1	1	1	1
2	1	16	2	1	2	2	2	3	4	3	2	2	1	3	2	4	3	3	2	1	1	1
2	0	17	3	4	2	3	4	4	4	4	4	2	3	2	2	1	2	1	1	1	1	1
2	1	16	3	3	2	1	2	4	3	5	3	2	2	3	3	2	1	1	1	1	2	1
2	1	16	2	1	2	2	1	3	4	5	3	2	2	2	2	2	1	1	1	1	1	1
2	1	17	3	1	2	1	1	4	4	5	1	2	1	1	1	1	2	4	4	4	1	1
2	0	17	2	1	3	3	4	4	5	1	2	1	3	1	1	5	2	1	1	1	4	1
2	1	16	3	2	4	2	3	5	2	5	5	3	3	3	3	3	1	2	2	1	1	1
2	0	17	4	2	4	2	3	2	4	5	2	2	3	2	3	4	2	1	1	1	1	1
2	0	17	3	3	3	4	2	5	4	3	3	2	3	3	3	2	1	1	1	1	1	1
2	0	17	2	1	2	2	2	3	3	2	2	3	2	1	2	4	3	1	1	1	1	1
2	0	17	3	2	2	2	1	3	4	3	3	3	2	1	2	3	1	1	1	1	1	1
2	1	16	2	3	2	2	3	3	5	5	4	3	2	4	2	3	1	3	2	1	1	1
2	0	17	2	2	2	3	3	4	2	2	2	2	3	1	2	2	3	1	1	1	1	1
2	1	16	2	1	2	3	2	5	3	2	2	1	2	2	3	3	1	1	1	1	1	1
2	1	17	2	2	3	2	1	2	4	3	2	2	1	2	2	3	3	1	1	1	1	1
2	0	15	4	5	4	5	5	4	5	5	5	2	4	3	4	4	2	3	4	2	4	1
2	1	15	2	4	1	2	2	4	4	2	3	4	3	2	1	1	1	1	1	1	1	1
2	1	15	2	4	2	3	3	2	4	2	2	4	2	1	1	3	1	5	3	1	1	1
2	1	14	3	4	3	1	2	3	4	4	3	3	2	3	3	4	2	4	5	5	4	1
2	1	15	2	2	3	2	2	5	3	3	3	3	3	2	1	1	1	1	1	1	1	1
2	1	15	1	1	2	3	1	5	1	4	2	3	1	1	2	1	1	1	2	1	1	1
2	1	15	2	1	2	1	1	4	4	2	3	2	4	5	1	2	1	1	1	1	1	1
2	1	15	3	3	1	3	5	3	5	5	1	1	4	3	1	2	1	5	5	3	1	1
2	1	15	3	3	2	1	3	4	3	3	1	2	2	1	2	3	2	1	1	1	2	1
2	1	15	5	5	5	1	3	4	5	5	2	3	5	5	3	2	1	4	5	5	1	1
2	1	14	4	1	1	1	1	5	5	5	4	1	5	5	5	1	1	3	1	3	1	1
2	1	14	1	1	1	1	1	4	2	1	1	1	1	1	1	1	1	1	1	1	1	1
2	0	14	3	3	2	2	2	4	4	3	3	2	3	3	2	1	2	1	1	1	1	1
2	0	15	1	1	1	1	1	5	2	1	1	1	1	1	1	1	1	1	1	1	1	1
2	0	15	2	2	1	2	3	5	4	3	2	2	2	1	1	1	1	1	1	1	1	1
2	0	15	1	1	1	1	1	3	4	5	3	2	1	3	2	1	1	1	1	1	2	1
2	0	14	1	1	1	3	1	4	3	1	3	3	1	3	3	1	2	1	1	1	1	1
2	0	15	2	3	2	2	2	2	3	2	3	2	2	3	3	3	2	2	2	2	1	2
2	0	15	2	2	2	1	2	5	3	2	3	2	3	2	1	1	1	1	1	1	1	1
2	0	15	2	1	1	1	1	3	4	2	3	2	4	1	1	1	1	1	1	1	1	1
2	0	15	4	3	2	3	2	3	5	5	3	3	3	2	2	2	1	1	2	1	1	1
2	0	14	1	1	1	2	1	1	2	1	2	1	1	1	1	1	1	1	1	1	1	1
2	0	15	2	3	2	4	1	2	3	5	2	2	1	1	2	1	3	2	2	2	1	1
2	0	15	3	2	1	1	2	1	3	3	1	2	2	1	1	3	3	1	1	1	1	1
2	0	14	2	1	1	2	1	4	5	4	3	1	1	1	2	1	1	3	5	4	1	1
2	0	13	1	1	1	1	3	3	2	2	1	1	1	1	1	1	1	1	1	1	1	1
2	0	13	3	1	1	1	3	3	2	3	1	2	1	1	1	1	1	1	1	1	1	1
2	0	14	4	3	3	2	5	4	5	5	4	3	4	3	4	5	1	5	5	4	1	3
2	0	15	2	3	2	4	1	4	1	4	5	1	3	3	2	3	2	1	1	1	1	1
2	0	14	2	1	1	1	1	4	1	3	1	1	2	2	2	2	1	1	1	1	1	1
2	0	13	1	1	1	1	2	3	2	1	3	2	1	1	2	3	1	1	1	1	1	1
2	0	13	2	1	2	2	1	3	2	3	2	2	1	2	4	2	2	1	1	1	1	1
2	0	14	1	2	2	2	2	5	2	2	2	3	3	4	3	3	2	2	1	1	1	1
2	0	13	1	5	2	1	2	3	5	2	4	2	4	1	5	2	1	1	1	1	1	1
2	0	14	1	1	2	2	1	4	3	3	2	1	2	2	3	2	3	1	1	1	1	1
2	1	14	2	1	1	1	2	3	3	2	5	1	1	2	2	2	1	1	1	1	1	1
2	1	14	2	3	4	1	4	3	2	2	3	3	1	2	2	1	3	1	1	1	1	1
2	1	14	1	1	2	3	1	5	3	1	5	2	1	1	2	5	2	2	3	3	2	2
2	1	13	1	1	1	1	3	3	1	3	1	1	2	2	1	1	1	1	1	1	1	1
2	0	16	3	3	2	3	2	4	5	4	3	3	3	3	1	1	1	3	3	3	1	1
2	0	17	2	2	2	1	2	3	3	2	3	4	2	1	3	2	1	1	1	1	1	1
2	0	16	3	3	2	4	1	3	3	4	3	4	2	5	2	1	1	1	1	1	1	1
2	0	17	2	1	3	5	3	4	5	4	4	2	3	1	1	3	1	1	1	1	1	1
2	0	16	2	1	1	1	1	2	4	4	2	2	1	1	3	2	1	1	1	1	1	1
2	0	17	2	2	2	3	2	3	2	3	2	2	2	1	2	2	1	2	1	1	1	1
2	1	17	2	2	2	1	1	5	3	2	3	2	1	1	2	2	1	1	3	4	1	1
2	1	17	4	3	2	2	3	5	3	2	2	1	1	1	2	3	4	1	1	1	1	1
2	1	16	2	2	2	1	5	4	5	5	3	2	2	2	1	2	4	1	1	1	1	1
2	1	17	3	1	1	1	1	4	2	3	2	2	1	1	2	2	2	1	1	1	1	1
2	1	16	2	3	4	3	3	3	4	4	3	4	2	2	3	2	3	3	2	2	2	2
2	1	17	5	4	2	1	3	4	5	4	3	2	5	3	3	2	1	3	3	2	1	1
2	1	17	2	3	3	3	2	2	5	4	3	4	3	2	2	3	3	5	5	5	5	2
2	1	16	2	1	1	1	1	4	5	3	2	2	3	1	5	3	3	1	2	1	1	1
2	1	17	4	4	5	5	3	5	5	5	5	5	4	2	4	2	1	4	5	5	2	1
2	1	17	1	1	2	1	2	4	2	3	2	2	1	2	1	2	1	1	1	1	1	1
2	0	16	2	2	1	2	2	5	2	3	2	1	2	3	2	1	1	1	2	1	2	1
2	0	17	3	4	2	3	1	5	4	4	5	5	1	3	2	1	1	1	1	1	1	1
2	0	17	1	1	1	2	1	4	3	1	1	1	1	1	3	1	1	1	2	2	1	2
2	0	17	1	2	2	2	2	2	3	3	1	2	2	2	2	1	1	1	1	1	1	1
2	0	17	2	2	1	2	3	4	3	2	2	1	2	1	2	4	1	1	1	1	1	1
2	1	17	4	3	2	1	3	5	5	5	2	2	2	2	4	2	1	3	3	3	1	1
2	1	17	1	1	1	1	1	4	3	3	3	2	2	1	2	2	1	1	1	1	1	1
2	1	16	2	3	2	2	2	5	3	2	2	2	2	2	2	2	2	1	2	2	1	1
2	1	16	4	1	1	1	2	2	3	5	3	2	2	2	1	1	1	1	1	1	4	1
2	1	17	4	2	3	4	4	4	5	5	4	2	5	3	5	3	3	3	5	5	3	3
2	1	16	1	3	1	2	3	5	5	2	1	1	1	1	3	4	5	1	1	1	1	1
2	1	17	3	2	1	3	2	4	5	5	3	1	2	2	2	2	1	2	2	1	1	1
2	1	16	5	4	2	1	3	5	5	5	3	2	3	3	2	4	2	3	4	2	1	2
2	1	16	4	3	3	4	3	5	5	3	2	2	2	3	2	1	2	5	5	5	2	1
2	1	16	1	2	2	1	1	5	4	3	2	2	1	1	5	2	1	1	2	1	1	1
2	1	16	2	2	1	2	1	4	3	2	3	2	2	1	2	3	1	2	2	2	1	1
2	0	17	3	3	2	4	4	2	5	5	3	2	4	3	3	2	1	1	1	1	1	1
2	0	17	2	2	3	2	2	4	4	3	2	2	2	3	2	3	1	1	1	1	1	1
2	0	17	3	2	2	2	1	3	3	3	3	2	1	2	2	2	2	1	1	1	1	1
2	0	17	2	2	1	1	2	5	2	2	3	3	2	2	3	2	1	1	1	1	1	1
2	0	17	4	2	2	1	4	4	3	5	3	3	4	4	2	4	2	1	2	1	3	1
2	0	17	2	1	2	1	2	5	4	3	3	2	4	2	2	3	2	2	2	1	1	1
2	0	17	1	1	1	1	1	3	2	2	2	3	1	3	1	1	1	2	1	1	1	1
2	0	16	2	3	2	4	3	5	4	4	2	2	3	3	3	4	1	1	2	1	2	1
2	1	13	3	1	1	1	2	3	2	3	2	1	2	1	2	2	1	1	1	1	2	1
2	0	14	2	1	1	3	5	2	4	5	4	2	2	3	4	2	4	1	1	1	1	1
2	0	14	1	3	1	1	2	4	4	4	5	4	3	1	1	1	1	1	1	2	1	5
2	0	14	3	3	2	1	2	5	5	1	3	2	1	2	2	2	1	1	3	1	1	1
2	0	13	3	2	3	1	3	5	3	4	2	3	4	2	3	2	3	1	1	1	1	1
2	0	13	2	1	1	1	1	4	3	4	2	3	2	2	1	2	1	1	1	1	1	1
2	0	13	1	1	1	1	3	2	4	3	2	2	4	1	1	2	4	1	4	2	1	1
2	0	14	3	2	2	1	3	4	5	4	3	3	2	2	4	3	1	2	3	2	1	1
2	0	13	1	2	1	1	1	2	5	5	3	5	1	2	1	1	1	1	1	1	1	1
3	0	15	3	2	3	1	3	2	3	3	2	2	3	3	1	1	1	1	1	1	1	1
3	0	17	5	3	2	2	2	1	3	5	2	2	4	3	1	1	1	1	1	1	1	1
3	0	17	2	1	1	1	2	3	5	4	3	3	1	1	1	2	2	5	3	2	1	1
3	0	14	3	2	2	1	2	3	2	3	3	4	1	1	2	2	1	1	1	1	1	1
3	0	18	3	2	4	5	2	1	5	1	5	5	3	2	4	3	2	4	3	1	1	1
3	0	17	1	2	4	1	2	3	4	5	5	1	3	4	4	4	1	1	1	1	1	1
3	0	17	2	1	1	1	1	2	1	5	1	1	1	1	3	3	1	1	1	1	1	1
3	0	15	2	1	1	2	3	4	1	5	4	1	1	1	4	2	5	2	3	3	5	2
3	0	15	1	1	1	3	2	2	3	4	4	3	2	4	3	2	3	1	1	1	3	1
3	0	16	1	3	1	1	4	4	5	2	1	1	1	2	1	1	1	1	1	1	2	1
3	1	16	1	1	1	1	2	1	5	4	5	1	2	2	3	3	5	4	4	3	4	1
3	1	15	1	1	1	2	3	4	2	3	4	1	4	1	1	1	1	1	1	1	1	1
3	1	18	1	2	3	3	2	3	3	1	3	5	3	3	1	3	3	3	1	2	3	1
3	1	16	2	2	2	3	1	4	5	1	5	5	2	4	5	3	3	5	5	5	5	3
3	1	14	1	1	1	1	3	4	5	5	3	1	2	1	3	1	1	1	2	2	1	2
3	1	15	2	2	4	1	5	5	5	5	5	5	4	4	5	1	3	3	4	2	1	1
3	1	16	1	1	2	1	4	4	2	1	2	2	1	1	1	1	1	1	1	1	1	1
3	1	17	3	2	4	4	5	4	2	4	5	1	4	1	3	1	4	4	5	4	1	2
3	1	15	1	1	2	1	2	1	5	3	2	1	1	1	2	1	1	1	1	1	1	1
1	0	14	3	1	4	2	1	2	4	5	2	2	4	4	3	2	1	1	4	2	1	1
1	0	14	1	1	2	1	1	5	5	5	2	3	1	4	1	1	3	4	3	3	4	2
1	1	14	3	1	2	4	1	5	1	1	5	5	5	5	5	1	1	2	5	4	1	1
1	1	14	1	1	4	3	4	5	3	4	5	3	2	5	5	1	1	3	3	3	2	2
1	0	14	3	2	1	2	2	5	4	5	4	3	4	1	3	1	2	1	1	1	1	1
1	1	14	1	2	1	3	5	5	2	5	5	2	1	1	1	4	2	3	4	4	4	3
1	0	14	3	3	3	3	5	3	5	4	5	4	3	2	4	3	2	4	5	4	4	2
1	1	14	2	1	3	1	1	5	4	5	2	3	3	4	3	4	1	5	5	5	4	3
1	0	14	1	1	1	2	3	1	3	2	1	1	2	1	2	2	2	1	1	1	1	1
1	0	14	2	2	1	2	1	5	2	3	3	2	2	1	2	2	1	1	1	1	1	1
1	1	14	2	3	3	2	3	5	3	4	1	2	1	1	4	1	1	1	1	1	1	1
1	1	14	2	2	4	1	3	5	4	4	2	2	4	2	5	2	1	3	3	2	2	1
1	0	14	2	2	3	2	3	2	3	2	3	2	1	3	3	3	1	1	1	1	1	1
1	1	14	3	4	2	1	1	5	5	4	1	1	2	2	4	4	1	3	5	4	5	1
1	1	14	2	3	3	2	2	5	4	3	3	2	1	3	3	3	1	2	2	1	2	1
1	1	14	1	1	1	3	1	1	4	3	5	1	1	1	1	1	1	1	1	1	1	1
2	1	14	1	1	2	1	2	4	5	3	1	2	3	1	2	1	2	2	2	1	1	1
2	1	14	2	1	2	3	3	5	3	3	5	2	1	2	3	2	2	1	1	1	2	1
2	0	14	4	1	1	4	1	5	3	2	5	2	1	1	1	5	3	5	1	1	1	1
2	1	14	3	2	1	1	2	4	5	3	3	2	3	2	1	2	1	2	2	1	1	1
2	0	14	1	2	2	2	2	1	3	1	2	2	2	1	3	1	1	1	1	1	1	1
2	1	14	1	2	1	1	2	3	4	3	3	2	5	1	3	1	1	4	5	5	1	4
2	0	14	2	1	2	1	1	2	3	2	2	1	1	2	2	2	1	1	1	1	1	1
2	0	14	3	1	1	1	3	4	4	2	1	3	1	1	4	3	2	1	1	1	1	2
2	1	14	2	4	2	1	5	4	5	3	4	2	3	4	3	4	3	2	4	2	2	2
2	0	15	5	5	1	2	5	3	5	5	1	1	2	4	3	5	2	5	4	4	3	3
2	0	14	2	1	1	2	3	2	3	2	1	1	2	1	1	1	1	1	1	1	1	1
2	1	14	2	3	2	3	3	4	5	5	3	4	2	2	3	2	4	3	5	3	1	1
2	0	14	3	2	1	1	2	4	3	4	1	1	3	1	2	1	1	1	2	1	1	1
2	1	14	1	4	1	2	3	4	4	2	2	1	1	2	3	1	1	4	3	1	1	2
2	0	14	1	2	2	1	1	3	3	2	2	2	1	1	2	2	1	1	1	1	1	1
2	1	14	3	1	3	1	4	3	4	4	5	1	2	1	3	2	1	2	3	3	3	3
2	1	14	1	1	2	1	2	3	2	4	1	2	1	1	1	3	4	1	3	3	1	1
2	0	14	1	2	1	1	1	3	1	1	2	2	1	2	2	2	2	3	2	2	2	1
2	0	14	2	1	2	2	1	5	1	3	4	1	2	1	2	1	2	1	1	1	3	1
2	0	14	2	1	1	1	1	3	3	1	3	1	2	1	4	3	1	1	2	2	2	2
1	1	15	3	1	2	3	2	3	4	2	3	4	3	2	4	3	4	3	1	3	1	1
1	1	15	2	2	1	2	1	4	4	1	2	2	2	1	3	2	1	2	3	1	1	1
1	0	15	2	1	2	1	2	4	3	3	2	1	1	2	1	1	1	1	1	1	1	1
1	1	14	1	1	1	1	1	2	1	1	1	5	1	1	1	2	1	1	2	1	3	1
1	1	14	1	3	2	1	2	5	2	5	2	1	2	1	4	2	1	2	2	1	1	1
1	1	14	3	2	3	2	2	5	5	3	2	2	3	2	4	2	1	2	1	1	5	1
1	1	14	2	4	4	2	5	4	2	5	1	1	1	5	5	4	1	5	5	5	5	3
1	0	14	4	1	1	2	1	5	2	2	1	1	1	2	2	2	1	1	1	1	1	1
1	0	15	5	5	5	1	5	1	5	5	1	1	5	1	5	5	5	5	5	5	5	1
1	0	14	1	1	1	1	1	2	4	2	1	1	2	4	4	5	1	3	1	1	2	1
1	1	14	1	4	3	4	4	4	3	5	4	2	3	3	4	2	2	4	4	4	1	1
1	0	14	1	1	1	1	1	1	2	4	2	3	1	2	1	1	1	1	1	1	1	1
1	0	14	3	2	1	1	1	5	5	5	5	2	3	3	2	2	1	2	5	5	2	1
1	1	14	3	1	1	1	1	5	3	1	1	2	1	2	2	1	1	1	1	1	1	1
1	0	14	3	1	2	5	1	5	3	5	4	2	3	1	1	1	1	1	1	1	1	1
1	0	14	1	2	2	3	3	3	4	5	3	2	2	1	2	2	2	2	1	1	2	1
1	1	15	4	2	1	4	1	4	5	5	2	1	5	5	3	5	2	1	1	1	1	1
1	1	14	3	1	1	2	2	4	2	4	3	1	3	3	4	3	2	1	1	1	1	1
1	1	14	2	1	3	5	3	4	3	1	1	5	5	1	5	4	4	5	5	5	5	3
1	1	14	3	2	3	2	4	5	3	4	2	2	1	2	4	3	2	1	1	1	2	1
2	1	14	2	3	3	2	2	4	5	3	3	4	2	3	3	2	3	2	2	1	1	1
2	1	15	3	1	1	2	2	2	2	3	2	1	2	1	3	3	3	1	2	2	2	2
2	0	15	3	2	2	3	3	3	4	5	3	1	3	1	1	2	2	1	1	1	1	1
2	1	15	2	2	2	1	2	2	2	2	2	1	1	1	2	1	1	1	1	1	1	1
2	0	15	1	1	1	1	1	5	3	2	1	2	1	1	1	2	1	1	1	1	1	1
2	1	15	4	2	1	1	2	5	3	5	2	1	1	1	1	1	1	1	2	1	1	1
2	0	15	1	1	2	2	1	3	4	2	2	1	1	1	2	2	2	1	2	1	1	1
2	1	15	1	2	2	1	3	3	5	3	3	1	3	4	4	3	1	1	1	1	1	1
2	1	15	1	1	2	1	2	5	3	1	3	4	2	2	4	1	1	2	2	3	1	1
2	0	15	2	4	3	2	4	5	3	4	3	3	5	4	2	1	2	1	1	1	1	1
2	1	15	1	1	1	1	1	4	5	1	1	1	1	1	1	1	1	1	1	1	1	1
2	1	16	3	2	2	2	2	5	5	4	1	2	2	1	1	2	2	4	5	4	2	2
2	0	15	3	4	4	5	1	3	4	5	3	2	2	3	2	4	1	4	1	1	1	1
2	0	15	2	1	1	1	2	5	2	2	1	2	2	2	2	1	1	1	1	1	1	1
2	0	15	2	1	2	1	2	3	4	2	2	2	2	3	1	1	1	1	1	1	1	1
2	0	15	2	3	1	2	4	2	1	2	2	2	1	2	1	1	1	1	1	1	1	1
2	1	15	5	1	3	4	2	1	3	2	5	5	1	2	1	2	2	1	1	1	2	1
2	0	15	3	2	2	2	2	5	4	3	5	3	5	4	3	2	2	4	4	4	4	4
2	1	15	2	1	3	3	1	4	4	2	2	3	2	1	1	2	2	1	4	1	1	1
2	1	15	2	4	2	1	3	4	4	5	2	1	1	2	1	2	3	1	2	1	1	1
2	1	15	4	3	4	2	3	5	5	4	4	3	5	2	3	3	1	1	1	1	1	1
2	1	15	3	4	5	5	2	4	4	3	3	2	1	4	3	4	2	5	5	1	1	1
2	1	15	4	5	2	4	3	4	5	5	1	2	3	3	3	4	4	1	5	3	1	2
2	0	15	2	1	3	3	4	5	2	3	3	2	1	2	5	2	1	1	1	1	1	1
2	1	15	2	2	2	2	2	2	3	2	2	2	1	1	3	2	3	1	1	2	1	1
2	1	15	2	4	1	1	3	2	2	5	2	1	2	1	2	1	1	2	1	1	1	1
2	0	15	3	1	1	1	2	5	3	3	1	1	2	1	1	2	1	1	1	1	1	1
2	1	15	3	4	3	2	4	5	5	4	3	2	4	3	4	3	1	1	1	5	1	1
2	0	15	3	1	2	2	1	2	2	2	1	1	2	1	2	2	1	1	1	1	1	1
1	0	14	3	2	4	2	2	5	5	3	3	2	4	2	4	3	1	1	1	1	1	5
1	1	13	2	1	1	3	1	4	3	2	2	2	1	4	3	2	3	2	1	2	1	1
1	1	13	2	2	2	3	1	3	4	5	3	2	3	3	4	4	3	2	1	1	1	1
1	1	13	3	2	2	1	3	4	3	5	2	1	2	2	4	1	1	1	1	1	1	1
1	1	13	2	2	2	2	1	5	3	4	5	3	2	3	4	1	1	1	2	3	2	2
1	1	13	5	5	4	2	3	3	4	2	1	3	4	3	3	2	1	4	4	3	2	1
1	1	13	1	1	1	5	1	5	5	1	4	2	1	1	2	1	1	3	5	5	1	1
1	1	13	3	2	1	5	4	2	3	5	4	2	3	4	4	2	4	5	4	3	1	1
1	0	13	3	1	1	1	1	2	1	4	1	1	3	1	4	1	1	1	1	1	1	1
1	0	13	2	1	2	1	2	1	2	1	2	1	2	2	2	5	1	1	1	1	1	1
1	1	13	2	2	4	2	1	4	5	2	3	4	2	2	2	2	1	4	3	3	4	2
1	0	13	2	2	3	2	4	4	4	2	2	2	2	1	2	2	1	1	1	1	1	1
1	1	13	1	1	1	1	1	3	1	3	1	1	1	1	3	1	1	1	1	1	1	1
1	0	12	1	1	1	1	1	4	3	1	3	2	1	1	1	2	1	1	1	1	3	5
1	1	13	3	2	3	2	2	3	3	3	2	2	2	2	3	2	1	1	1	1	1	1
1	1	13	4	3	3	3	2	5	3	5	5	2	2	2	5	2	1	1	3	1	1	1
1	0	13	3	2	3	2	4	5	1	5	4	3	2	2	2	2	1	2	2	1	2	1
1	0	13	1	2	3	5	1	5	2	1	5	3	4	1	4	3	1	1	1	1	1	1
1	1	13	2	2	2	2	2	3	3	4	3	2	3	2	3	1	1	1	1	1	1	1
1	1	13	2	2	3	1	3	3	4	5	3	2	3	2	1	3	1	1	1	1	1	1
1	1	13	3	3	4	2	3	4	4	2	2	3	2	2	3	2	2	3	4	3	2	1
1	1	14	4	3	3	4	3	5	3	4	4	3	2	2	4	3	2	2	3	2	2	1
1	1	13	2	1	1	1	1	4	4	5	2	2	2	3	2	2	2	4	1	1	1	1
1	1	13	4	1	2	3	2	4	2	4	2	2	4	4	3	2	1	1	1	1	1	1
1	1	13	3	1	2	1	2	5	4	3	2	2	3	3	3	2	2	5	1	1	3	1
1	1	13	2	2	2	2	3	5	3	4	2	3	2	3	1	2	2	1	1	1	1	1
1	1	13	1	1	1	1	1	5	2	3	3	2	4	2	1	2	1	1	1	1	1	1
1	1	13	5	3	2	2	5	2	4	1	5	2	5	2	3	4	2	1	2	1	5	1
1	1	13	1	2	2	3	2	3	4	2	5	3	2	1	2	1	1	1	1	1	1	1
1	1	13	2	2	1	3	1	4	2	3	2	2	2	3	3	2	3	4	3	1	3	1
1	1	14	2	1	1	1	1	5	2	2	1	1	2	2	1	1	2	1	2	1	3	1
1	0	14	1	1	1	1	1	5	3	1	1	1	1	3	5	5	2	1	3	3	1	3
1	0	13	1	1	2	5	2	3	3	2	5	5	3	1	5	3	1	1	2	3	2	1
1	1	14	1	3	1	1	1	5	1	4	1	5	2	4	3	4	5	1	1	1	1	1
1	1	13	2	1	1	1	1	3	3	1	1	1	1	1	2	1	1	1	1	1	1	1
1	1	14	4	2	2	3	1	4	4	1	2	1	2	3	2	4	4	1	2	2	1	1
1	1	14	1	1	2	2	3	5	3	5	3	2	2	3	1	1	2	1	2	1	1	1
1	1	14	3	4	3	3	2	4	5	2	4	2	3	2	1	3	2	4	1	2	2	1
3	0	14	1	1	1	1	1	3	2	1	2	3	2	1	3	5	1	1	1	1	5	1
3	0	15	2	1	2	2	2	2	4	1	2	2	4	3	2	1	1	1	1	1	1	1
3	1	16	4	4	3	1	1	5	5	1	3	5	3	3	2	4	2	2	2	2	1	1
3	0	14	1	1	1	1	2	5	5	4	4	1	1	1	4	4	1	3	5	5	5	2
3	0	14	2	1	1	1	2	4	3	1	5	5	4	1	1	1	1	1	1	1	1	1
3	0	13	2	1	1	1	2	1	2	2	1	1	1	1	1	1	1	1	1	1	1	1
3	1	14	1	3	4	4	1	2	2	1	2	2	2	1	2	2	1	2	1	1	1	1
3	1	14	1	1	1	1	5	5	1	1	2	1	1	1	1	1	1	3	3	3	2	2
3	1	14	1	1	2	5	1	4	5	5	5	5	4	2	3	1	3	3	2	1	3	2
3	0	15	2	1	1	1	5	3	3	4	1	3	1	2	2	2	1	1	1	1	1	1
3	0	15	2	2	1	1	1	2	3	5	1	2	1	1	2	1	3	1	1	1	1	1
3	1	13	2	3	3	2	3	4	5	5	5	1	1	1	2	2	1	5	5	4	1	1
3	1	15	1	1	1	1	1	1	1	1	2	2	1	1	1	1	1	1	3	1	1	1
3	0	16	3	2	4	5	2	1	2	3	4	1	3	4	3	3	1	1	1	1	2	1
3	0	17	1	1	2	1	3	4	5	4	1	2	2	1	1	1	1	2	2	1	1	1
3	0	17	1	2	2	1	2	3	2	1	2	2	1	2	1	4	1	1	1	1	1	1
3	1	15	1	3	1	1	2	4	5	2	2	2	1	3	4	2	4	1	1	1	1	1
3	1	18	1	1	3	2	3	3	5	2	2	4	2	2	1	1	1	1	2	1	1	1
3	1	18	2	3	4	2	5	4	4	5	4	2	3	3	3	2	3	2	4	3	1	1
3	1	15	3	1	1	1	2	5	5	2	1	1	1	1	3	4	2	1	2	2	2	2
3	1	15	4	3	3	1	1	2	5	4	5	3	2	2	1	1	2	3	4	2	1	1
3	1	15	2	3	3	1	2	3	4	3	3	2	1	1	2	2	1	1	2	1	1	1
3	1	17	2	3	2	2	4	3	3	5	3	4	3	3	2	2	1	4	4	3	3	3
3	1	15	2	1	1	1	2	4	4	4	2	1	2	2	1	1	1	1	1	1	1	1
3	1	15	3	5	1	1	2	5	5	3	1	2	5	2	5	4	1	5	5	5	5	5
3	1	15	3	2	2	1	2	2	5	2	2	4	3	2	1	1	1	5	5	5	5	3
3	0	16	2	2	1	1	2	2	2	2	3	2	2	3	3	2	2	2	2	2	3	1
3	0	16	3	1	1	2	5	3	4	3	1	1	2	1	2	2	2	1	1	1	1	1
3	0	16	2	1	1	1	1	3	2	2	3	3	2	2	2	3	1	1	2	1	3	1
3	0	17	1	1	1	2	1	4	5	1	3	5	1	1	2	1	1	1	1	1	1	1
3	0	16	2	1	1	3	3	2	3	2	3	2	3	2	3	2	1	1	2	2	1	1
3	0	16	3	1	4	1	2	4	5	5	5	4	2	1	2	1	1	3	3	3	3	1
3	0	15	1	1	3	1	3	4	5	2	1	1	3	1	1	2	3	1	1	1	1	1
3	1	17	1	1	1	3	1	1	4	5	2	1	1	1	4	1	1	1	2	2	1	1
3	0	16	3	2	2	2	1	5	3	5	4	2	4	3	4	2	1	1	1	1	1	1
3	0	15	1	1	1	1	1	3	4	1	3	3	4	3	4	4	5	1	1	1	1	1
3	0	15	1	2	2	2	2	4	3	2	2	2	1	3	1	5	1	1	1	1	1	1
3	1	18	2	2	3	3	3	4	3	3	3	2	2	2	3	4	3	2	4	4	4	4
3	1	18	1	1	2	2	1	2	3	5	4	3	2	2	4	1	3	1	1	1	1	1
3	1	18	4	4	5	2	1	5	5	5	5	4	5	5	5	5	1	5	5	5	5	5
3	0	17	1	2	1	2	3	1	3	1	4	4	1	2	1	1	2	1	2	1	1	1
3	0	16	1	1	1	1	1	5	3	2	2	1	1	1	1	1	1	1	1	1	1	1
3	0	17	2	1	1	3	1	3	2	1	2	2	2	2	1	2	2	1	1	1	1	1
3	0	21	3	2	3	2	3	3	4	3	3	3	2	2	3	2	2	2	1	2	1	1
3	0	17	2	1	1	1	1	4	1	1	2	2	2	1	3	2	2	1	1	1	1	1
3	0	18	3	5	5	3	5	5	5	3	5	5	5	5	5	3	5	5	5	5	1	1
3	0	18	2	3	4	4	5	4	4	4	5	2	4	3	4	3	1	1	2	1	1	1
3	0	20	2	1	1	2	1	1	5	2	3	3	2	1	2	1	1	2	1	1	1	1
3	0	15	2	2	2	3	1	3	2	2	3	3	3	2	1	1	1	2	1	1	1	1
3	0	15	2	3	3	4	4	2	5	5	3	3	1	2	4	2	4	5	5	3	3	1
3	0	14	1	2	2	3	1	2	1	1	2	5	1	3	2	3	2	1	1	1	1	1
3	0	17	1	1	1	1	2	2	1	2	3	5	1	2	3	1	1	1	1	1	1	1
3	0	15	1	1	1	2	2	4	2	1	3	1	1	1	1	5	1	1	1	1	5	1
3	0	16	1	1	1	1	1	2	2	2	3	5	2	3	1	1	1	1	1	1	1	1
3	0	17	3	2	2	1	3	5	4	4	3	3	2	2	3	2	1	1	1	1	1	1
3	0	17	2	1	1	1	3	1	2	2	1	1	1	1	2	1	1	1	1	1	1	1
3	0	15	3	3	2	3	4	4	5	5	4	3	4	3	4	3	4	5	5	4	4	1
3	1	15	3	3	1	2	3	4	5	4	2	2	3	2	3	1	2	3	3	3	1	1
4	0	14	3	1	1	1	4	3	2	4	3	2	3	2	1	3	2	1	2	2	2	1
4	0	14	2	1	1	4	1	5	3	4	1	5	3	2	3	3	2	1	1	1	1	3
4	0	15	1	1	1	2	1	5	1	1	2	2	1	1	2	1	1	1	1	1	1	1
4	0	14	1	1	1	1	2	2	1	1	2	3	1	1	1	1	1	1	1	1	1	1
4	0	14	1	1	1	1	1	4	1	1	2	1	1	1	1	1	1	1	1	1	1	1
4	1	15	1	2	3	3	2	5	2	2	5	4	2	4	3	2	2	1	1	1	1	1
4	1	14	2	5	4	2	5	4	5	1	1	2	5	2	4	3	1	5	5	5	4	4
4	1	15	1	2	2	2	3	4	5	4	5	2	3	1	2	1	4	4	4	2	4	1
4	1	14	1	1	1	1	1	2	3	1	1	1	1	2	2	1	1	1	1	1	1	1
4	0	17	1	1	1	1	2	3	5	1	3	3	2	2	1	2	1	2	1	2	1	1
4	1	16	1	2	4	5	3	4	5	5	5	4	4	4	3	2	3	5	5	5	3	3
4	1	14	2	1	2	3	3	5	5	4	3	2	3	2	3	2	2	3	5	5	1	4
4	1	15	2	1	1	2	5	4	4	1	5	2	2	1	2	3	4	1	2	2	3	1
4	1	15	1	1	4	1	4	5	4	2	5	3	5	2	3	1	4	5	4	5	4	3
4	0	15	2	4	3	4	5	1	5	2	4	2	3	5	5	1	5	3	4	4	1	3
4	0	14	2	1	1	3	4	4	1	3	2	1	3	3	1	1	1	1	1	2	1	1
4	0	16	1	1	1	2	2	1	5	1	1	1	1	1	1	1	2	1	1	1	1	1
4	1	16	1	4	2	1	4	4	4	3	1	1	4	1	1	2	2	4	5	5	2	3
4	0	14	2	2	2	3	3	3	4	4	4	2	3	2	3	2	1	2	3	1	1	1
4	0	15	2	1	2	1	3	3	2	4	4	2	2	2	3	2	1	1	2	1	1	1
4	0	15	1	1	1	1	2	3	4	3	2	2	1	3	1	2	1	1	1	1	1	1
4	0	16	1	1	1	1	1	3	5	1	4	4	2	4	1	1	1	1	1	1	1	1
4	0	15	1	3	3	2	3	2	1	1	3	2	1	2	1	3	2	1	1	1	1	1
4	1	14	4	1	1	2	2	2	2	2	4	2	1	1	5	4	5	5	4	4	4	3
4	0	15	2	2	2	1	3	4	3	3	2	2	2	3	2	1	1	1	1	1	1	1
4	0	14	1	3	1	1	1	3	4	1	2	1	1	1	2	1	1	3	5	4	1	1
4	0	15	1	3	3	4	4	5	2	4	2	1	3	2	1	3	2	1	1	1	1	1
4	0	15	2	1	1	1	1	2	3	2	3	2	1	2	2	2	1	1	1	1	1	1
4	1	15	1	2	2	2	2	2	2	3	2	1	2	1	2	2	2	2	4	3	3	2
4	1	14	4	4	5	5	3	4	5	5	5	4	4	4	5	4	5	5	5	5	5	5
4	1	14	1	1	1	3	1	5	4	3	5	2	1	1	5	1	5	1	3	3	1	1
4	1	14	2	1	1	1	1	2	3	4	5	5	1	1	1	3	1	4	2	1	5	1
4	0	14	1	1	1	5	5	3	5	5	5	5	4	3	5	4	1	5	5	5	1	1
4	0	15	1	3	1	1	3	4	5	1	4	4	1	4	3	1	1	1	3	3	3	2
4	0	16	2	1	1	2	1	1	1	3	4	5	1	1	1	1	1	1	1	1	1	1
4	1	14	4	2	1	1	1	4	2	1	1	4	1	2	2	4	1	1	2	3	3	3
4	0	14	3	2	2	1	5	5	1	3	1	1	1	3	4	5	5	5	5	5	1	4
4	0	15	2	2	1	1	3	2	3	4	4	2	3	1	3	1	1	1	1	1	2	1
4	1	14	1	3	1	2	1	1	5	2	3	2	3	3	3	3	3	1	1	1	1	1
4	0	15	1	1	5	5	1	1	2	4	1	2	3	2	2	1	2	5	2	2	2	1
4	0	14	1	3	2	1	2	3	4	2	4	2	2	3	3	2	1	2	2	1	2	1
4	0	14	2	1	4	2	2	2	4	3	3	2	4	2	5	3	1	1	1	1	3	1
4	1	14	1	1	3	1	3	3	5	5	3	1	2	3	3	3	1	3	5	5	5	5
4	0	15	2	2	1	2	2	1	4	1	3	2	2	2	2	3	1	2	2	2	1	1
4	1	15	2	2	1	1	2	3	2	2	1	4	1	1	2	2	1	1	1	1	1	1
4	0	15	1	1	1	2	2	4	3	3	2	2	2	3	2	2	1	3	2	2	2	1
4	0	16	2	2	2	1	3	3	4	2	4	2	2	3	3	2	1	1	1	1	1	1
4	0	17	1	1	2	4	2	2	3	2	1	1	1	1	1	2	3	1	1	1	1	1
4	0	16	1	1	1	3	3	4	2	1	2	1	1	1	1	2	1	1	1	4	2	1
4	1	16	1	5	4	2	3	4	5	5	3	1	4	2	5	4	3	3	4	3	3	2
4	1	15	3	3	4	2	2	4	5	3	5	4	2	2	2	3	4	1	1	1	1	1
4	1	15	3	5	2	3	3	5	5	5	4	2	3	3	5	3	2	2	5	5	2	2
4	0	18	1	1	5	1	1	4	5	2	2	2	1	1	1	1	1	1	1	1	1	1
4	0	16	1	1	2	1	2	2	2	3	2	1	1	2	2	1	1	1	2	1	1	1
4	0	18	1	2	1	1	2	2	3	2	3	1	1	2	1	1	2	2	2	3	1	1
4	0	16	2	3	4	1	4	2	3	2	3	2	2	2	3	2	2	1	2	1	1	1
4	0	15	4	1	1	1	1	3	5	3	2	1	2	1	1	1	2	1	1	1	2	1
4	0	16	1	2	1	1	2	1	4	2	5	3	2	1	1	1	1	1	1	1	1	1
4	1	16	2	2	1	1	3	3	4	3	3	2	2	2	3	1	1	2	1	1	1	1
4	0	17	2	2	2	1	2	4	3	2	3	2	1	1	2	4	3	2	4	2	1	1
4	0	15	2	3	2	3	1	2	3	3	2	2	1	2	3	1	2	2	1	2	2	2
4	0	15	1	1	2	2	1	2	2	1	1	2	3	4	3	2	1	3	4	5	3	2
4	0	16	2	1	2	3	2	3	5	5	5	4	3	3	2	3	1	2	3	4	2	2
4	0	15	1	1	2	1	3	4	5	1	2	2	2	1	2	1	1	1	1	1	1	1
4	1	15	3	2	2	3	2	3	5	2	4	2	3	2	3	4	3	5	5	3	1	1
4	0	16	2	1	1	2	3	4	5	3	3	1	2	2	1	3	1	3	1	1	1	2
4	1	16	5	4	5	5	4	4	4	5	5	5	5	3	2	3	1	5	5	5	2	5
4	1	15	2	2	2	1	2	3	3	2	2	2	2	2	2	2	1	1	1	1	1	1
4	1	16	5	4	5	4	5	5	5	5	1	1	2	3	3	5	4	1	1	1	1	1
4	1	16	1	2	1	1	2	1	1	1	5	3	3	1	1	2	1	1	2	1	1	1
4	1	17	1	3	3	3	1	3	3	2	5	1	1	1	1	1	1	2	5	5	1	1
4	1	15	4	3	1	1	3	4	5	5	1	3	1	1	2	1	1	3	5	3	1	1
4	1	16	5	2	1	1	5	1	5	2	5	2	2	4	1	1	1	5	5	5	1	2
4	1	16	1	1	3	2	2	5	5	2	2	5	2	1	2	2	3	2	3	3	3	2
4	1	16	1	1	3	1	2	5	5	2	2	5	2	1	4	2	2	2	3	2	3	2
4	1	16	2	2	1	1	4	5	4	4	2	3	2	1	3	2	4	4	2	3	5	1
4	1	16	2	3	2	1	4	3	5	5	4	1	3	1	3	1	1	2	1	1	3	1
4	0	15	1	1	2	4	2	3	3	2	3	2	2	1	2	3	2	1	1	1	1	1
4	0	15	1	1	1	1	4	1	1	5	2	1	1	1	1	1	1	1	1	1	1	1
4	0	16	1	1	3	1	2	1	4	4	3	4	2	2	3	1	1	3	4	3	1	2
4	0	16	2	1	2	3	1	4	2	1	2	2	1	2	3	2	2	1	1	1	1	1
4	0	15	1	1	1	3	1	4	5	3	4	5	1	3	3	3	1	3	3	3	1	1
4	0	15	2	2	1	2	2	3	3	2	3	1	2	1	3	2	1	2	1	1	1	1
4	0	17	1	1	1	1	1	3	2	1	3	2	1	1	1	1	1	1	2	2	1	1
4	0	17	1	1	1	1	3	1	2	1	1	3	3	1	1	1	1	1	1	1	1	1
4	0	17	1	1	1	3	2	1	1	4	1	5	1	1	4	1	1	1	1	1	1	1
4	0	17	1	1	1	5	1	4	2	3	2	3	2	2	1	1	1	1	1	1	1	1
4	0	18	1	1	1	5	1	3	5	1	2	5	1	2	1	1	1	1	1	1	1	1
4	0	17	5	5	4	4	4	5	5	4	4	4	3	3	5	3	4	4	5	5	5	5
4	0	17	1	1	1	1	1	1	1	1	3	2	1	1	1	1	1	1	1	1	1	1
4	0	15	2	3	2	1	2	2	4	1	1	1	2	1	2	1	1	3	2	1	2	1
4	0	15	2	1	2	2	2	3	3	3	3	2	2	2	3	2	1	1	1	1	1	1
4	0	17	1	2	1	1	2	4	3	2	2	1	3	2	2	1	1	1	1	1	1	1
4	0	16	2	2	1	1	2	2	2	2	2	2	2	2	3	1	1	1	1	1	2	1
4	0	16	1	1	2	1	3	2	4	4	4	2	2	3	4	2	1	1	1	1	1	1
4	0	17	3	2	2	1	1	3	2	2	3	2	1	2	3	3	1	1	1	1	5	1
4	0	16	2	2	3	2	2	5	4	3	4	3	3	3	2	4	1	3	4	2	2	1
4	0	17	3	2	2	3	2	4	5	4	3	2	3	1	2	1	3	1	1	1	1	1
4	0	16	2	3	4	2	5	5	5	5	3	3	3	2	3	3	3	2	2	2	2	2
4	0	16	3	2	2	3	2	2	4	5	2	3	2	1	3	1	1	2	3	2	2	2
4	0	17	1	2	2	1	2	2	2	1	3	2	2	1	1	1	1	1	1	1	2	1
4	0	16	2	2	2	3	3	4	3	2	2	3	2	1	3	2	1	1	1	1	1	1
4	0	16	3	2	3	2	2	4	4	5	3	2	3	3	3	2	3	1	2	2	2	1
4	0	17	4	1	2	1	2	4	5	4	4	2	1	3	4	4	1	5	3	4	2	1
5	0	16	1	1	1	1	1	5	5	1	1	2	2	1	1	1	3	1	2	1	2	1
5	0	14	5	2	1	1	3	2	3	2	1	1	2	1	2	3	1	1	2	2	1	1
5	0	15	1	1	1	1	1	2	1	1	2	2	1	1	2	1	1	1	1	1	1	1
5	0	15	2	3	1	1	3	2	3	1	1	2	2	3	2	2	1	1	1	1	1	1
5	0	16	2	1	1	1	2	3	1	1	1	3	2	2	1	1	1	1	1	1	1	1
5	0	14	2	2	1	1	3	2	5	3	4	2	2	2	5	3	1	1	2	2	1	1
5	0	14	1	2	1	1	1	3	3	1	2	2	1	1	1	2	1	1	2	1	1	1
5	0	14	1	1	1	2	1	4	3	3	2	1	2	2	3	3	1	1	2	1	1	1
5	0	14	2	2	1	1	2	4	4	3	2	4	1	1	4	3	3	1	1	1	1	1
5	0	14	2	2	1	3	2	3	3	2	4	3	1	2	3	2	1	1	2	2	1	1
5	0	14	1	1	3	3	2	5	4	3	3	3	2	4	1	2	2	1	2	2	2	2
5	1	16	2	1	1	1	3	4	3	2	2	1	1	1	2	1	1	1	1	1	3	1
5	1	14	2	5	3	1	5	4	5	1	5	4	1	1	5	2	2	5	3	2	4	1
5	1	17	2	2	2	4	1	2	3	2	5	3	2	3	2	1	4	2	2	1	2	1
5	1	14	2	4	3	1	2	5	5	5	4	3	3	3	2	2	3	5	5	5	5	2
5	1	15	2	2	3	4	1	2	3	2	5	2	2	2	2	2	4	2	4	2	2	1
5	1	14	5	5	4	2	4	5	5	5	2	1	5	4	5	4	5	5	5	5	5	5
5	1	15	5	1	2	2	3	3	4	1	2	1	2	3	4	3	2	5	5	2	1	1
5	1	15	1	1	3	2	2	4	3	5	4	4	3	1	2	1	1	1	2	1	1	1
5	1	15	5	5	3	4	3	4	5	5	4	2	4	2	3	3	1	3	3	3	1	1
5	0	15	3	2	2	2	1	2	3	4	3	2	1	1	3	2	2	1	2	1	1	1
5	0	16	2	1	2	1	1	5	4	2	3	3	2	1	1	1	1	1	1	1	2	1
5	0	16	1	1	1	1	1	5	2	1	4	2	5	1	2	1	1	1	1	1	2	1
5	0	16	2	3	2	2	3	4	3	3	4	1	2	1	5	2	1	1	1	1	1	1
5	0	15	1	1	1	5	1	5	1	1	3	5	2	1	5	3	1	1	1	1	1	1
5	0	15	3	1	1	1	1	3	3	2	1	1	1	2	3	3	1	1	1	1	1	1
5	0	15	1	1	1	2	2	4	4	4	2	3	2	1	1	2	1	1	1	1	1	1
5	0	15	1	1	1	2	1	3	5	3	2	2	2	2	3	2	1	1	1	1	1	1
5	0	15	1	1	1	1	1	1	2	1	2	1	1	1	1	1	1	1	1	1	1	1
5	0	15	1	5	1	5	2	2	5	1	2	3	4	1	2	2	3	1	3	1	5	1
5	0	15	1	2	2	1	2	4	3	1	3	2	1	1	2	1	2	1	3	1	1	1
5	0	15	1	1	1	5	1	5	3	1	5	4	1	1	3	4	2	3	1	1	1	1
5	0	16	3	1	2	2	2	5	4	3	3	2	3	1	2	2	1	1	2	1	1	1
5	0	15	5	2	2	1	2	3	4	4	2	2	3	4	4	1	1	4	4	4	5	3
5	1	16	2	1	2	1	3	3	5	3	3	3	1	3	3	1	1	1	2	1	1	1
5	1	16	3	3	2	3	2	4	3	3	4	3	3	3	4	3	4	5	3	2	1	2
5	1	15	4	3	2	2	2	5	5	3	4	3	2	2	1	3	4	3	3	3	2	2
5	1	16	3	2	5	1	2	3	5	5	5	3	1	1	1	1	1	5	5	5	5	2
5	1	15	1	3	1	4	2	5	4	4	5	4	2	1	3	3	2	1	3	2	1	2
5	1	15	5	4	1	1	2	3	5	5	2	1	2	1	3	1	1	5	5	5	5	5
5	1	15	1	1	1	4	1	5	2	1	5	1	2	1	4	3	1	1	1	1	1	1
5	1	16	5	4	2	1	2	4	5	3	5	2	2	5	1	2	5	1	3	2	3	2
5	1	15	3	4	3	1	3	5	3	4	3	3	4	3	2	2	1	2	1	1	3	1
5	1	15	2	2	2	2	2	5	4	2	2	2	2	4	2	4	2	1	1	1	1	1
5	1	16	3	4	4	3	4	5	5	2	4	2	3	3	4	2	1	1	1	1	1	1
5	1	15	2	1	1	1	2	5	3	2	1	2	1	1	2	2	1	1	1	1	1	1
5	1	15	4	4	4	4	2	5	5	5	4	2	3	2	5	5	2	5	5	5	5	5
5	1	15	2	1	2	1	1	3	5	2	4	2	3	2	2	3	2	1	2	1	1	1
5	1	16	4	5	2	2	4	4	5	4	4	4	4	3	4	2	3	5	5	5	3	3
5	1	14	5	4	5	4	2	5	5	3	5	4	2	4	5	4	1	5	5	5	5	1
5	1	15	5	2	2	3	3	4	5	3	3	2	3	2	3	2	2	2	2	2	3	2
5	1	14	2	2	2	2	1	4	2	1	2	2	1	3	1	2	1	1	2	1	1	2
5	0	15	1	1	2	2	3	4	3	1	2	2	2	2	2	1	1	1	1	1	1	1
5	0	14	3	1	1	1	3	4	4	4	1	1	4	1	1	1	1	1	1	1	1	1
5	0	15	4	2	2	1	4	3	3	4	2	1	3	1	3	1	1	1	1	1	1	1
5	0	14	1	1	1	3	1	5	1	2	2	2	1	1	1	1	1	1	1	1	1	1
5	0	15	3	2	1	1	4	2	5	1	1	1	2	2	2	3	1	3	5	5	4	1
5	0	16	3	3	3	3	2	4	4	2	4	3	2	3	2	4	3	1	3	1	3	1
5	0	16	1	1	2	1	3	2	3	1	2	3	2	3	2	3	1	1	1	1	1	1
5	1	15	2	1	3	1	2	3	3	1	2	3	2	2	2	1	1	1	1	1	1	1
5	1	15	4	3	3	4	3	5	5	4	2	3	2	2	3	3	2	4	5	4	5	1
5	1	15	3	3	2	1	2	3	4	3	3	3	2	2	3	2	1	2	2	2	2	1
5	1	14	2	2	3	3	3	5	3	2	3	2	1	3	2	1	1	1	1	1	1	1
5	1	15	2	1	2	2	2	4	4	2	3	2	2	2	2	3	1	1	1	1	1	1
5	1	15	3	2	2	1	3	3	3	5	5	2	2	2	5	3	4	5	3	3	2	1
5	1	15	3	3	2	3	3	5	5	5	3	3	3	3	4	4	3	4	4	2	2	2
5	1	15	5	5	5	1	5	5	5	2	3	4	3	4	2	2	2	2	5	3	5	2
5	1	15	2	2	2	3	2	3	3	2	3	2	2	1	1	2	2	3	3	2	4	1
5	1	15	5	3	4	1	3	3	5	1	3	2	5	5	2	2	1	1	1	1	1	1
5	1	16	2	2	2	2	1	3	2	2	3	3	2	3	2	2	2	1	1	1	1	1
5	0	16	2	1	2	1	3	4	5	3	3	2	1	1	2	2	1	1	1	1	1	1
5	0	17	1	2	2	5	2	4	3	4	1	2	4	1	1	2	1	1	1	1	1	1
5	0	16	1	1	3	2	2	4	3	3	3	2	1	1	1	3	2	1	1	1	1	1
5	0	17	1	1	3	2	2	3	4	2	3	4	2	1	2	3	1	1	1	1	1	1
5	0	17	1	1	1	4	2	5	2	2	2	1	2	2	1	2	1	1	1	1	1	1
5	0	16	3	1	1	4	2	4	1	4	2	2	3	2	2	2	3	1	1	2	3	2
5	0	16	2	3	2	3	1	4	3	2	4	3	2	1	2	2	2	1	1	1	1	1
5	0	16	1	2	1	2	5	5	4	5	4	3	1	1	1	3	4	1	1	1	1	1
5	0	16	2	2	3	2	1	5	2	2	5	4	1	2	2	3	1	1	2	2	1	1
5	0	16	1	1	1	1	3	4	3	2	2	1	2	1	1	1	2	2	1	1	1	1
5	0	16	2	3	3	1	1	4	3	2	2	1	2	1	4	2	4	1	4	1	2	1
5	0	16	1	2	1	1	2	4	4	2	5	3	4	3	1	1	1	1	1	1	1	1
5	0	16	2	2	1	2	1	2	2	4	3	2	2	1	2	2	2	1	2	1	2	1
5	0	17	3	3	2	2	1	3	5	3	5	2	4	2	2	4	4	1	1	1	1	1
5	0	16	1	2	1	2	2	1	5	1	1	3	2	2	1	4	1	1	1	1	1	1
5	1	16	1	1	4	1	2	3	1	5	1	1	5	3	1	1	1	5	3	2	3	1
5	1	16	3	2	1	1	1	3	5	5	2	1	1	1	4	2	3	5	4	4	2	1
5	1	17	4	3	2	1	4	1	5	4	2	2	3	3	5	1	1	5	5	5	2	1
5	1	18	1	1	1	1	1	3	4	3	2	2	1	1	3	2	1	1	1	1	1	1
5	1	16	2	1	1	1	2	2	3	2	2	2	2	2	2	2	3	2	2	1	2	1
5	1	16	3	4	2	2	2	4	2	3	2	2	4	1	1	3	2	1	1	1	1	1
5	1	16	4	4	2	3	5	2	5	5	3	2	4	5	4	4	4	1	1	1	1	1
5	1	16	2	1	3	1	1	3	4	2	3	2	1	2	2	2	1	1	1	1	1	1
5	1	16	3	2	2	3	2	1	5	3	4	3	3	3	1	1	1	2	1	1	1	1
5	1	16	1	2	2	1	1	2	4	2	2	2	1	1	3	1	1	1	1	1	1	1
5	1	16	3	3	3	2	1	5	5	4	5	2	3	3	5	1	1	1	1	1	1	1
5	1	16	1	2	2	2	1	1	5	2	2	2	1	1	3	3	2	1	3	1	1	1
5	1	16	1	2	2	2	1	4	3	1	3	4	1	3	2	2	2	3	3	2	2	2
5	1	16	1	2	3	1	2	5	3	3	2	3	1	1	2	2	1	1	1	1	1	1
5	1	17	5	1	1	1	1	5	3	2	2	1	2	2	2	1	1	1	1	1	1	1
5	1	16	1	1	3	4	3	4	3	3	4	2	1	2	2	3	3	1	1	1	1	1
5	1	17	4	2	2	4	1	3	5	2	4	2	1	4	3	3	3	3	4	4	3	2
5	1	17	5	4	3	2	4	3	5	5	3	1	3	3	3	3	2	1	3	2	1	1
5	1	16	2	1	1	4	3	4	2	4	4	2	1	2	2	3	4	2	2	2	1	1
5	0	17	2	1	2	1	1	3	2	1	2	1	2	1	1	1	1	1	1	1	1	1
5	0	16	2	2	2	1	1	4	3	1	2	1	1	1	4	4	2	1	1	1	1	1
5	0	17	3	3	1	2	4	4	5	3	2	1	5	2	2	1	1	1	1	1	1	1
5	0	17	2	1	1	1	1	4	4	2	3	2	1	2	1	1	1	1	1	1	1	1
5	0	17	3	4	2	2	2	5	3	3	3	3	2	3	4	3	1	1	1	1	1	1
5	0	17	3	2	2	3	2	3	3	3	3	3	2	3	4	2	1	1	4	1	1	1
5	0	16	1	1	1	1	5	1	1	5	5	1	1	1	1	1	1	1	1	1	1	1
5	0	15	1	2	1	3	2	2	5	2	2	1	2	2	2	2	1	1	1	1	1	1
5	0	15	3	3	1	3	2	3	3	2	3	2	2	2	2	1	1	1	3	4	1	1
5	0	17	5	5	2	1	5	5	5	3	5	5	5	3	1	4	5	1	1	1	1	1
5	0	16	2	2	3	3	2	3	5	4	2	4	3	4	3	2	4	3	2	2	1	1
5	1	16	1	1	2	4	3	5	1	2	2	1	1	1	1	2	5	1	1	1	1	1
5	1	16	1	2	1	3	3	4	1	1	2	3	1	1	2	2	2	5	1	3	1	1
5	1	16	4	3	5	4	4	4	5	5	4	5	3	2	3	3	3	5	5	5	5	4
5	1	18	4	4	5	4	2	3	5	5	5	2	3	1	5	3	5	3	5	5	1	1
5	1	16	2	1	3	2	2	4	3	3	3	3	1	1	2	3	3	3	4	3	3	3
5	1	16	2	2	3	3	2	5	5	5	2	2	2	1	3	2	1	4	5	2	2	1
5	1	16	2	1	2	1	1	3	5	2	2	2	1	1	1	4	1	3	5	5	5	5
5	1	16	2	3	4	2	3	4	5	4	2	2	1	3	1	2	1	1	1	1	1	1
5	1	16	2	1	1	1	1	5	1	2	3	4	2	3	2	1	1	1	1	1	1	1
5	1	16	1	1	2	1	1	3	2	3	1	1	1	1	2	1	1	1	1	1	1	1
5	1	16	1	1	1	1	2	4	2	4	4	1	1	1	4	4	1	1	3	2	1	1
5	1	16	1	2	1	1	2	3	4	3	1	3	1	3	1	2	1	1	1	1	1	1
5	1	16	5	2	3	1	3	5	5	3	4	2	4	4	2	1	1	1	2	1	1	1
5	1	16	2	3	3	2	3	5	4	5	5	2	3	1	2	1	1	1	1	1	1	1
5	1	16	1	2	2	1	1	5	3	2	4	2	3	3	1	1	1	1	1	1	2	1
5	1	16	1	1	1	2	1	3	5	2	1	2	1	2	1	1	2	1	1	1	1	1
5	1	16	3	2	3	3	1	4	2	2	3	2	1	1	2	4	1	1	1	1	1	1
5	1	17	1	1	2	1	2	1	5	2	2	2	1	1	1	1	1	2	2	1	1	1
5	1	17	3	1	4	2	2	4	5	4	5	3	3	1	2	2	2	4	4	3	1	3
5	0	17	1	1	2	2	2	1	4	1	2	2	2	1	4	3	2	5	3	3	1	1
5	0	17	2	1	3	2	2	4	5	3	2	4	3	2	3	3	1	1	1	1	1	1
5	0	17	2	2	1	3	1	5	5	2	5	3	3	1	4	2	4	1	2	1	1	1
5	0	18	1	1	1	2	1	2	5	1	4	3	2	1	2	1	2	1	1	1	1	1
5	0	17	3	1	5	2	5	5	4	3	5	5	5	1	3	1	3	1	1	1	3	1
5	0	17	4	4	5	3	3	5	4	3	4	2	4	2	2	4	3	2	3	2	3	3
5	0	17	2	1	2	2	3	4	5	3	3	2	2	2	2	3	1	1	1	1	1	1
5	0	18	2	4	4	1	5	4	5	5	5	4	3	1	4	1	4	4	3	2	1	1
5	0	17	3	4	2	5	1	1	5	5	2	1	3	3	5	2	5	1	1	1	1	1
5	0	18	1	2	1	1	3	3	3	1	1	1	2	2	1	1	1	2	1	1	1	1
5	1	17	2	1	1	1	1	5	2	2	2	1	2	2	5	4	5	1	1	1	2	1
5	1	18	1	1	1	1	2	2	5	3	3	1	2	2	2	1	1	1	1	1	1	1
5	1	17	2	2	3	2	2	4	4	3	4	3	2	3	1	1	1	2	2	1	1	2
5	1	18	2	2	2	3	2	5	2	3	3	2	2	2	4	2	1	1	1	1	1	1
5	1	17	2	1	4	1	2	4	3	3	3	1	1	2	1	5	1	1	2	2	2	2
5	1	17	5	3	1	1	3	5	4	5	1	1	4	3	4	1	1	1	1	1	1	1
5	1	17	2	2	2	2	3	3	4	3	3	2	3	2	3	2	1	1	1	1	1	1
5	1	17	2	1	3	1	1	5	2	2	2	3	2	1	2	1	3	2	1	1	1	1
5	1	17	2	2	2	2	2	5	2	2	2	3	2	2	2	2	2	1	1	1	1	1
5	1	17	3	2	2	4	2	5	3	3	3	2	1	1	3	2	2	2	1	1	1	1
5	1	17	3	2	2	4	2	5	3	3	3	2	1	1	3	2	2	1	1	1	1	1
5	1	19	2	2	2	3	1	4	5	3	3	2	2	3	1	2	2	2	2	1	1	1
1	1	16	1	1	1	3	1	5	5	1	2	1	1	1	1	1	1	1	1	1	1	1
1	1	16	3	4	2	3	5	3	5	3	3	1	3	2	2	1	2	3	2	2	2	1
1	0	17	1	1	1	3	1	3	2	3	2	3	3	3	3	2	2	1	1	1	1	1
1	0	16	1	1	1	1	1	5	2	2	1	1	3	1	4	3	2	1	1	1	1	1
1	0	16	2	1	3	2	3	3	4	5	2	2	4	4	2	1	2	1	1	1	1	1
1	0	16	1	1	2	1	1	2	4	5	3	3	1	1	2	1	2	1	1	1	1	1
1	0	16	4	3	2	1	3	2	4	4	2	3	4	4	3	1	1	1	3	3	3	2
1	0	16	1	1	1	2	1	5	1	1	4	4	3	1	1	1	1	1	1	1	1	1
1	0	16	1	2	3	2	2	4	4	1	3	3	2	1	2	2	1	1	1	1	1	1
1	1	16	1	1	2	3	2	4	2	3	3	2	1	1	2	1	2	1	1	1	1	1
1	1	16	2	2	2	1	2	4	2	2	2	1	2	1	3	2	2	1	2	2	1	1
1	1	16	2	2	2	2	3	3	5	4	3	2	2	2	1	1	3	3	5	4	4	3
1	1	16	2	2	2	1	3	4	2	2	4	1	2	3	2	3	2	1	1	1	1	1
1	1	16	1	3	2	1	4	4	5	3	3	2	4	4	2	2	2	1	3	3	3	4
1	1	16	1	3	1	2	2	3	4	4	2	1	5	4	1	1	1	1	1	1	1	1
1	0	15	4	4	5	4	3	3	5	5	5	3	3	1	3	3	3	4	4	4	1	1
1	0	15	2	2	2	1	2	5	2	2	4	2	1	1	3	2	2	1	1	1	1	1
1	1	15	1	1	5	3	5	5	3	4	3	2	5	1	1	1	1	1	4	2	3	1
1	0	15	1	2	1	1	4	4	5	5	4	2	3	4	5	1	1	3	5	5	4	3
1	1	15	2	1	1	1	1	2	4	2	1	2	2	3	2	2	3	1	1	1	1	1
1	0	15	3	5	1	2	5	5	5	5	1	3	2	2	1	1	3	5	4	4	1	3
1	1	15	3	2	2	1	2	2	3	4	1	1	3	1	2	1	1	2	1	2	1	1
1	0	15	2	2	2	1	2	3	3	3	3	2	1	2	2	4	1	1	1	1	1	1
1	0	15	2	2	1	1	1	1	2	3	2	2	1	2	1	1	2	1	1	1	1	1
1	1	15	3	3	4	1	3	5	4	5	2	1	4	3	1	1	1	1	1	1	1	1
1	0	15	4	1	3	4	3	5	5	5	5	3	5	5	5	4	4	1	1	1	1	1
1	1	15	5	3	3	1	4	3	5	5	2	2	3	4	3	2	1	2	2	2	3	1
1	0	15	2	3	1	1	3	3	4	4	5	2	2	3	2	3	3	1	2	1	1	1
1	0	15	3	4	1	5	3	2	3	4	4	3	1	5	2	2	2	1	2	1	2	1
1	1	15	4	3	5	3	4	5	5	4	3	2	4	4	5	3	2	3	4	3	1	1
1	0	15	5	2	3	1	1	3	3	2	4	2	2	2	3	4	2	1	1	1	2	1
1	0	15	3	2	4	1	4	3	3	5	3	2	2	3	1	2	4	1	1	1	1	1
1	1	17	2	2	1	2	1	4	4	3	1	2	2	2	2	3	1	1	1	1	1	1
1	0	17	3	2	2	3	2	5	3	3	3	3	2	2	3	2	1	3	1	1	1	1
1	0	16	1	1	2	2	2	3	4	2	2	3	2	2	3	2	1	1	1	1	1	1
1	1	16	3	4	4	3	4	5	5	5	5	2	3	2	3	2	2	1	2	1	1	1
1	0	15	2	4	2	1	2	5	3	1	2	2	4	2	2	3	1	1	1	1	1	1
1	1	16	2	2	2	2	1	4	4	3	2	2	3	1	2	1	1	1	2	2	1	1
1	1	16	2	3	2	1	2	5	3	3	3	2	2	2	2	1	1	1	1	1	1	1
1	0	16	3	4	2	4	3	3	3	5	3	2	2	3	3	3	2	1	2	2	1	2
1	1	15	2	2	1	1	2	1	5	4	2	1	2	1	1	1	1	1	1	1	1	1
1	0	16	4	3	2	1	5	2	4	5	5	2	4	3	3	1	1	1	1	1	1	1
1	1	16	3	4	4	2	5	4	5	5	3	4	2	3	5	4	5	3	5	5	5	5
1	1	16	3	4	2	1	3	4	5	5	3	2	1	3	4	1	1	1	3	3	3	1
1	1	16	2	2	2	3	3	2	2	3	3	2	2	2	2	1	1	1	1	1	1	1
1	0	16	4	1	4	2	3	4	5	5	3	3	2	1	1	5	5	1	2	2	1	1
1	0	16	1	1	1	1	4	5	3	2	2	4	2	1	1	2	1	1	1	1	1	1
1	0	16	3	2	2	4	1	4	2	3	4	3	2	2	2	2	1	1	1	1	1	1
1	1	16	2	2	2	2	2	5	3	2	3	4	2	1	3	3	1	1	1	1	1	1
1	0	16	3	3	5	4	4	5	3	3	3	2	2	1	1	2	1	4	4	1	1	1
1	1	16	2	3	2	1	1	2	4	4	2	2	2	2	1	1	1	2	2	1	1	1
1	1	15	5	4	5	3	2	5	5	5	5	2	3	5	5	5	1	1	5	1	1	1
1	0	15	2	3	1	1	1	1	5	1	5	5	3	1	1	5	2	3	5	4	2	1
1	1	15	3	2	3	3	2	3	3	2	2	2	1	2	5	4	3	3	5	5	5	5
1	1	15	2	2	3	5	3	5	5	5	4	3	3	3	5	4	2	2	3	3	3	2
1	0	15	3	1	2	2	2	4	4	3	3	2	2	1	1	2	1	2	1	1	2	1
1	0	15	3	4	3	4	2	2	5	3	4	4	3	5	4	3	1	1	4	3	1	1
1	0	15	2	1	4	2	5	5	5	5	4	3	1	2	5	5	2	2	1	1	3	1
1	0	15	3	2	2	2	3	4	4	2	2	2	3	2	3	2	1	1	1	1	1	1
1	0	15	2	1	2	3	2	3	4	3	3	3	2	2	2	3	2	2	1	1	1	1
1	0	16	3	2	2	2	4	5	4	5	5	3	3	2	3	2	2	1	1	1	1	1
1	1	16	1	5	2	1	1	5	3	3	4	5	2	3	1	1	1	4	5	4	3	1
1	1	15	3	4	3	2	3	4	5	4	3	2	2	3	3	2	1	1	1	1	2	1
1	0	15	2	3	3	5	3	4	5	5	4	2	3	2	5	3	1	4	1	1	1	1
1	1	16	2	1	1	3	1	4	2	3	4	2	2	4	4	2	1	1	2	1	1	1
1	0	15	3	4	3	1	5	3	5	3	1	2	2	3	5	4	1	4	4	3	1	3
1	0	15	4	3	3	4	4	5	5	5	5	3	5	1	2	3	3	1	5	3	3	1
1	0	15	2	3	3	4	4	4	5	5	4	3	2	2	5	4	5	1	4	1	1	1
1	0	15	2	1	1	2	2	3	5	3	5	2	2	1	3	4	1	1	1	1	1	1
1	1	14	3	3	2	2	3	4	3	5	2	2	2	3	4	3	2	1	2	1	1	1
1	0	15	2	1	2	1	2	5	2	3	2	1	2	1	3	1	1	1	2	2	1	1
1	1	15	2	3	2	2	2	4	4	4	4	3	3	4	3	3	4	1	3	2	3	1
